# Supplementary material for: Tracking Improvement in Simulated Marine Biogeochemistry Between CMIP5 and CMIP6
Source: Curr Clim Change Rep. 2020 Aug 18;6(3):95–119. doi: 10.1007/s40641-020-00160-0 (PMC7431553; doi:10.1007/s40641-020-00160-0)
Supplement: Supplementary file 1 — (XLSX 11927 kb) [file 40641_2020_160_MOESM1_ESM.xlsx]

## Sheet: Feuil1
Modelling group	ESM name	ESM reference	ESM spin-up (year)		Ocean - Sea ice									Marine biogeochemistry
				model	resolution	nominal res (dmax)	vertical levels	model	reference paper	Tuning	nutrients	phytoplankton	zooplankton	bacteria	nitrogen cycling	oxygen cycling	redfield ratio	Organic Matter cycling	Sediments	external inputs	gas exchange	biophysical coupling
												CMIP5
BCC	BCC-CSM1.1-M	Wu, T., W. Li, J. Ji, X. Xin, L. Li, Z. Wang, Y. Zhang, J. Li, F. Zhang, M. Wei, X. Shi, F. Wu, L. Zhang, M. Chu, W. Jie, Y. Liu, F. Wang, X. Liu, Q. Li, M. Dong, X. Liang, Y. Gao, J. Zhang, 2013: Global carbon budgets simulated by the Beijing climate center climate system model for the last century. J Geophys Res Atmos, 118, 4326-4347. doi: 10.1002/jgrd.50320	500(online)	MOM4-SIS	0.3°-1°	100km	40	OCMIP-2	http://www.ipsl.jussieu.fr/OCMIP/phase2	No	none	none	none	none	none	none	none		none	none	CO2 (Waninkhof, 1992)	none
CCCMa	CanESM2	Arora, V. K., Scinocca, J. F., Boer, G. J., Christian, J. R., Denman, K. L., Flato, G. M., Kharin, V. V., Lee, W. G., and Merryfield, W. J. ( 2011), Carbon emission limits required to satisfy future representative concentration pathways of greenhouse gases, Geophys. Res. Lett., 38, L05805, doi:10.1029/2010GL046270.	6000 (offline)+600 (online)	CanOM4	1.4°x1°	250 km	40	CMOC	Zahariev, K., J. R. Christian, and K. L. Denman (2008), Preindustrial, historical, and fertilization simulations using a global ocean carbon model with new parameterizations of iron limitation, calcification, and N2 fixation, Prog. Oceanogr., 77, 56–82.	in ocean-only, except one parameter that was adjusted after coupling due to resolved diel cycle	N	1	1	none	N2 fixation, parameterized denitrification, global conservation of N.	none	Fixed	Single POC class with a fixed sinking speed. 100% remineralization at sediment-water interface.	organic matter remineralized in deepest model layer, CaCO3 100% burial, reintroduced at surface	none	CO2 (Waninkhof, 1992)	Phytoplankton-light int.
NSF-DOE-NCAR	CESM1-BGC	Lindsay, K., G.B. Bonan, S.C. Doney, F.M. Hoffman, D.M. Lawrence, M.C. Long, N.M. Mahowald, J. Keith Moore, J.T. Randerson, and P.E. Thornton, 2014: Preindustrial-Control and Twentieth-Century Carbon Cycle Experiments with the Earth System Model CESM1(BGC). J. Climate, 27, 8981–9005, https://doi.org/10.1175/JCLI-D-12-00565.1	1000 (online, forced)	POP2-CICE4	1.125 x 0.53 (0.27 meridional @ equator)	100 km (114.197)	60	BEC	Moore, J. K., Doney, S. C., and Lindsay, K. ( 2004), Upper ocean ecosystem dynamics and iron cycling in a global three‐dimensional model, Global Biogeochem. Cycles, 18, GB4028, doi:10.1029/2004GB002220.	No (consistent with Moore et al. 2004)	5 (NH4, NO3, Fe, PO4, Si)	3 explicit (small, diatoms, diaz), 1 implicit (coccolithophores)	1 (generic zooplankton)	implicit	N2 fixation, denitrification both in the water column and in the sediment, N deposition and river input	production during photosynthesis, consuption during remineralization and nitrogen fixation; air-sea gas exchange	Fixed: C,N,P // Variable: Chl, Si, Fe, Si	Single POC class with implicit flux attenuation curve, depth-dependent remineralization length scales.	No explicit sediment model. Burial at sediment-water interface dependent on empirical parameterization and global coefficient that ensures burial matches reverine nutrient and carbon input (burial for CaCO3 depends on Omega threshold)	dust (Fe, N), sed (Fe)	CO2 (Wanninkhof, 1992)	Phytoplankton-light int.
CNRM-CERFACS	CNRM-ESM1	Séférian, R., Delire, C., Decharme, B., Voldoire, A., Salas y Melia, D., Chevallier, M., Saint-Martin, D., Aumont, O., Calvet, J.-C., Carrer, D., Douville, H., Franchistéguy, L., Joetzjer, E., and Sénési, S.: Development and evaluation of CNRM Earth system model – CNRM-ESM1, Geosci. Model Dev., 9, 1423–1453, https://doi.org/10.5194/gmd-9-1423-2016, 2016.	1300 (online)	NEMOv3.2-GELATOv5	0.3°-1°	100 km (120.74)	42	PISCESv1	Aumont, O., and Bopp, L. ( 2006), Globalizing results from ocean in situ iron fertilization studies, Global Biogeochem. Cycles,20,GB2017, doi:10.1029/2005GB002591.	No (consistent with Aumont and Bopp 2006)	5 (NO3, NH4, PO4, Fe, Si)	2 (diatoms, nanophyto)	2 (microzoo, mesozoo)	implicit	N2 fixation, denitrification both in the water column and in the sediment, N deposition and river input	production during photosynthesis, consuption during remineralization and nitrogen fixation; air-sea gas exchange	Fixed: C,N,P // Variable: Chl, Si, Fe, S	POC for the smaller class (1–100 μm) and GOC for the larger class (100–5000 μm).	No sediments; detritus reaching the seafloor is eventually remineralized in the lowest model level.	Fixed: River (C,N,P,Fe); dust (N,Fe); sed margins (Fe)	CO2 (Waninkhof, 1992)	Phytoplankton-light int.
GFDL	GFDL-ESM2M	Dunne, J.P., J.G. John, E. Shevliakova, R.J. Stouffer, J.P. Krasting, S.L. Malyshev, P.C. Milly, L.T. Sentman, A.J. Adcroft, W. Cooke, K.A. Dunne, S.M. Griffies, R.W. Hallberg, M.J. Harrison, H. Levy, A.T. Wittenberg, P.J. Phillips, and N. Zadeh,2013: GFDL’s ESM2 Global Coupled Climate–Carbon Earth System Models. Part II: Carbon System Formulation and Baseline Simulation Characteristics. J. Clima…	1600 (online)	MOM5	1 x 1 (0.33 meridional @ equator)	100 km	50	TOPAZv2	Dunne, J.P., J.G. John, E. Shevliakova, R.J. Stouffer, J.P. Krasting, S.L. Malyshev, P.C. Milly, L.T. Sentman, A.J. Adcroft, W. Cooke, K.A. Dunne, S.M. Griffies, R.W. Hallberg, M.J. Harrison, H. Levy, A.T. Wittenberg, P.J. Phillips, and N. Zadeh,2013: GFDL’s ESM2 Global Coupled Climate–Carbon Earth System Models. Part II: Carbon System Formulation and Baseline Simulation Characteristics. J. Clima…	No (consistent with Dunne et al. 2013)	5 (NH4, NO3, Fe, PO4, Si)	3 explicit (small, large, diaz), 1 implicit (diatoms)	0 explicit (2 implicit)	implicit	N2 fixation, denitrification both in the water column and in the sediment, N deposition and river input	production during photosynthesis, consuption during remineralization and nitrogen fixation; air-sea gas exchange	Fixed C,N // Variable P, Chl, Si, Fe	labile, 2 semilabiles	No sediments; detritus reaching the seafloor is eventually remineralized in the lowest model level.	Rivers (C,N,P), dust (Fe, N), sed (Fe)	CO2 (Wanninkhof, 1992)	Phytoplankton-light int.
GFDL	GFDL-ESM2G	Dunne, J.P., J.G. John, E. Shevliakova, R.J. Stouffer, J.P. Krasting, S.L. Malyshev, P.C. Milly, L.T. Sentman, A.J. Adcroft, W. Cooke, K.A. Dunne, S.M. Griffies, R.W. Hallberg, M.J. Harrison, H. Levy, A.T. Wittenberg, P.J. Phillips, and N. Zadeh,2013: GFDL’s ESM2 Global Coupled Climate–Carbon Earth System Models. Part II: Carbon System Formulation and Baseline Simulation Characteristics. J. Clima…	1600 (online)	GOLD	1 x 1 (0.33 meridional @ equator)	100 km	63	TOPAZv2	Dunne, J.P., J.G. John, E. Shevliakova, R.J. Stouffer, J.P. Krasting, S.L. Malyshev, P.C. Milly, L.T. Sentman, A.J. Adcroft, W. Cooke, K.A. Dunne, S.M. Griffies, R.W. Hallberg, M.J. Harrison, H. Levy, A.T. Wittenberg, P.J. Phillips, and N. Zadeh,2013: GFDL’s ESM2 Global Coupled Climate–Carbon Earth System Models. Part II: Carbon System Formulation and Baseline Simulation Characteristics. J. Clima…	No (consistent with Dunne et al. 2013)	5 (NH4, NO3, Fe, PO4, Si)	3 explicit (small, large, diaz), 1 implicit (diatoms)	0 explicit (2 implicit)	implicit	N2 fixation, denitrification both in the water column and in the sediment, N deposition and river input	production during photosynthesis, consuption during remineralization and nitrogen fixation; air-sea gas exchange	Fixed C,N // Variable P, Chl, Si, Fe	labile, 2 semilabiles	No sediments; detritus reaching the seafloor is eventually remineralized in the lowest model level.	Rivers (C,N,P), dust (Fe, N), sed (Fe)	CO2 (Wanninkhof, 1992)	Phytoplankton-light int.
NASA-GISS	GISS-E2-R-CC	Romanou, A., W.W. Gregg, J. Romanski, M. Kelley, R. Bleck, R. Healy, L. Nazarenko, G. Russell, G.A. Schmidt, S. Sun, and N. Tausnev, 2013: Natural air-sea flux of CO2 in simulations of the NASA-GISS climate model: Sensitivity to the physical ocean model formulation. Ocean Model., 66, 26-44, doi:10.1016/j.ocemod.2013.01.008.	3000 (offline) + 500 (online)	GISS-E2-R	1x1.25	100 km	32	NOBM	Romanou, A., W.W. Gregg, J. Romanski, M. Kelley, R. Bleck, R. Healy, L. Nazarenko, G. Russell, G.A. Schmidt, S. Sun, and N. Tausnev, 2013: Natural air-sea flux of CO2 in simulations of the NASA-GISS climate model: Sensitivity to the physical ocean model formulation. Ocean Model., 66, 26-44, doi:10.1016/j.ocemod.2013.01.008.	No (consistent with Romanou et al. 2013)	4 (NO3,Si,NH4,Fe)	chlorophytes, coccolithophores, diatoms	1	cyanobacteria	N2 fixation	none	fixed	4 particulate organic material classes, settling rate based on temperature;	No sediments; bottom remineralization of detritus	offline, external dust climatology (Fe)	CO2 (Wanninkhof, 1992)	No feedback from BG to Phys.
UKMO	HadGEM2-ES	Jones, C. D., Hughes, J. K., Bellouin, N., Hardiman, S. C., Jones, G. S., Knight, J., Liddicoat, S., O'Connor, F. M., Andres, R. J., Bell, C., Boo, K.-O., Bozzo, A., Butchart, N., Cadule, P., Corbin, K. D., Doutriaux-Boucher, M., Friedlingstein, P., Gornall, J., Gray, L., Halloran, P. R., Hurtt, G., Ingram, W. J., Lamarque, J.-F., Law, R. M., Meinshausen, M., Osprey, S., Palin, E. J., Parsons Chi…	700 (400 y ocean only; 280 y fully-coupled)	UM	0.3°-1°	100 km (133.578)	40	Diat-HadOCC	Totterdell, I. J.: Description and evaluation of the Diat-HadOCC model v1.0: the ocean biogeochemical component of HadGEM2-ES, Geosci. Model Dev., 12, 4497–4549, https://doi.org/10.5194/gmd-12-4497-2019, 2019.	No (consistent with Totterdell 2019)	3 (N, Fe, Si)	2 (diatoms, other phytoplankton)	1 (generic zooplankton)	implicit	Nitrogen in the model is cycled through model components but neither enters nor leaves the ocean (e.g. by addition from riverine / deposition sources, or removal by burial or denitification).	Oxygen is consumed by remineralisation processes in a Redfield relationship. Remineralisation in excess of oxygen availability is recorded by the model and removed from surface oxygen (where concentrations are uniformly high).	Fixed	Single particulate organic material (POM) class; constant sinking rate; fully remineralised upon reaching the seafloor	No sediments; organic material reaching the seafloor is remineralised in the three lowest model levels.	Dust (Fe)	CO2 Wanninkhof (1992)	No Feedback from BG to Phys.
IPSL	IPSL-CM5A-LR	Dufresne, J., Foujols, M., Denvil, S. et al. Climate change projections using the IPSL-CM5 Earth System Model: from CMIP3 to CMIP5. Clim Dyn 40, 2123–2165 (2013). https://doi.org/10.1007/s00382-012-1636-1	3000 (online) 600 (offline)	NEMOv3.2-LIM2	0.5°-2°	250 km (254.975)	31	PISCESv1	Aumont, O., and Bopp, L. ( 2006), Globalizing results from ocean in situ iron fertilization studies, Global Biogeochem. Cycles,20,GB2017, doi:10.1029/2005GB002591.	No (consistent with Aumont and Bopp 2006)	5 (NO3, NH4, PO4, Fe, Si)	2 (diatoms, nanophyto)	2 (microzoo, mesozoo)	implicit	N2 fixation, denitrification both in the water column and in the sediment, N deposition and river input	production during photosynthesis, consuption during remineralization and nitrogen fixation; air-sea gas exchange	Fixed: C,N,P // Variable: Chl, Si, Fe, S	POC for the smaller class (1–100 μm) and GOC for the larger class (100–5000 μm)."	No sediments; detritus reaching the seafloor is eventually remineralized in the lowest model level.	Fixed: River (C,N,P,Fe); dust (N,Fe); sed margins (Fe)	CO2 (Waninkhof, 1992)	Phytoplankton-light int.
IPSL	IPSL-CM5A-MR	Dufresne, J., Foujols, M., Denvil, S. et al. Climate change projections using the IPSL-CM5 Earth System Model: from CMIP3 to CMIP5. Clim Dyn 40, 2123–2165 (2013). https://doi.org/10.1007/s00382-012-1636-1	3000 (online) 300 (offline)	NEMOv3.2-LIM2	0.5°-2°	250 km (254.975)	31	PISCESv1	Aumont, O., and Bopp, L. ( 2006), Globalizing results from ocean in situ iron fertilization studies, Global Biogeochem. Cycles,20,GB2017, doi:10.1029/2005GB002591.	No (consistent with Aumont and Bopp 2006)	5 (NO3, NH4, PO4, Fe, Si)	2 (diatoms, nanophyto)	2 (microzoo, mesozoo)	implicit	N2 fixation, denitrification both in the water column and in the sediment, N deposition and river input	production during photosynthesis, consuption during remineralization and nitrogen fixation; air-sea gas exchange	Fixed: C,N,P // Variable: Chl, Si, Fe, S	POC for the smaller class (1–100 μm) and GOC for the larger class (100–5000 μm).	No sediments; detritus reaching the seafloor is eventually remineralized in the lowest model level.	Fixed: River (C,N,P,Fe); dust (N,Fe); sed margins (Fe)	CO2 (Waninkhof, 1992)	Phytoplankton-light int.
MIROC	MIROC-ESM	Watanabe, S., Hajima, T., Sudo, K., Nagashima, T., Takemura, T., Okajima, H., Nozawa, T., Kawase, H., Abe, M., Yokohata, T., Ise, T., Sato, H., Kato, E., Takata, K., Emori, S., and Kawamiya, M.: MIROC-ESM 2010: model description and basic results of CMIP5-20c3m experiments, Geosci. Model Dev., 4, 845–872, https://doi.org/10.5194/gmd-4-845-2011, 2011.	1245 (offline) + 480 (online)	COCO	1.4°x(0.5-1.7)°	250 km	44	OECO1	Watanabe, S., Hajima, T., Sudo, K., Nagashima, T., Takemura, T., Okajima, H., Nozawa, T., Kawase, H., Abe, M., Yokohata, T., Ise, T., Sato, H., Kato, E., Takata, K., Emori, S., and Kawamiya, M.: MIROC-ESM 2010: model description and basic results of CMIP5-20c3m experiments, Geosci. Model Dev., 4, 845–872, https://doi.org/10.5194/gmd-4-845-2011, 2011.	No	1 (NO3)	1	1	none	Nitrogen in the model is cycled through model components but neither enters nor leaves the ocean (e.g. by addition from riverine / deposition sources, or removal by burial or denitification).	none	Fixed	Single POC class with fixed sinking speeds at a depth of 200 m or less. Below that, POC are exported based on vertically varying settling rate following Martin et al., 1987.	No sediments; detritus reaching the seafloor is eventually remineralized in the lowest model level.	None	CO2 (Wanninkhof, 1992)	No Feedback from BG to Phys.
MIROC	MIROC-ESM-CHEM	Watanabe, S., Hajima, T., Sudo, K., Nagashima, T., Takemura, T., Okajima, H., Nozawa, T., Kawase, H., Abe, M., Yokohata, T., Ise, T., Sato, H., Kato, E., Takata, K., Emori, S., and Kawamiya, M.: MIROC-ESM 2010: model description and basic results of CMIP5-20c3m experiments, Geosci. Model Dev., 4, 845–872, https://doi.org/10.5194/gmd-4-845-2011, 2011.	1245 (offline) + 480 (online)	COCO	1.4°x(0.5-1.7)°	250 km	44	OECO1	Watanabe, S., Hajima, T., Sudo, K., Nagashima, T., Takemura, T., Okajima, H., Nozawa, T., Kawase, H., Abe, M., Yokohata, T., Ise, T., Sato, H., Kato, E., Takata, K., Emori, S., and Kawamiya, M.: MIROC-ESM 2010: model description and basic results of CMIP5-20c3m experiments, Geosci. Model Dev., 4, 845–872, https://doi.org/10.5194/gmd-4-845-2011, 2011.	No	1 (NO3)	1	1	none	Nitrogen in the model is cycled through model components but neither enters nor leaves the ocean (e.g. by addition from riverine / deposition sources, or removal by burial or denitification).	none	Fixed	Single POC class with fixed sinking speeds at a depth of 200 m or less. Below that, POC are exported based on vertically varying settling rate following Martin et al., 1987.	No sediments; detritus reaching the seafloor is eventually remineralized in the lowest model level.	None	CO2 (Wanninkhof, 1992)	No Feedback from BG to Phys.
MPI-M	MPI-ESM-LR	Giorgetta, M. A., et al. (2013), Climate and carbon cycle changes from 1850 to 2100 in MPI-ESM simulations for the Coupled Model Intercomparison Project phase 5, J. Adv. Model. Earth Syst., 5, 572–597, doi:10.1002/jame.20038.	10000 (offline) + 1900 (online)	MPI-OM	1.5° (bipolar grid)	150 km (180.192)	40	HAMOCC5	Ilyina, T., K. Six, J. Segschneider, E. Maier-Reimer, H. Li, and I. Núñez-Riboni (2013), Global ocean biogeochemistry model HAMOCC: Model architecture and performance as component of the MPI-Earth System Model in different CMIP5 experimental realizations, J. Adv. Model. Earth Syst., doi:10.1029/2012MS000178.	Yes (expert judgment, detailed in Ilyina et al. 2013)	4 (NO3, PO4, Fe, Si)	1 (bulk)	1	implicit	nitrogen fixation referring to Redfield ratio, denitrification, and loss to sediment	Oxygen changes are related to changes in phosphate with a constant stoichiometric ratio, produced during photosynthesis and consumed during remineralization.	Fixed	Single Class Particles (POC) are exported with a constant sinking speed. Remineralized depending on ambient oxygen concentration.	12 layer sediment module	Fe via climatologies (Dust), fixed: weathering, .i.e. C,NO3,PO,Fe,SiO4,Alk	CO2 (Wanninkhof, 1992)	No Feedback from BG to Phys.
MRI	MRI-ESM1	Adachi, Y., S. Yukimoto, M. Deushi, A. Obata, H. Nakano, T. Y. Tanaka, M. Hosaka, T. Sakami, H. Yoshimura, M. Hirabara, E. Shindo, H. Tsujino, R. Mizuta, S. Yabu, T. Koshiro, T. Ose, and A. Kitoh, 2013: Basic performance of a new earth system model of the Meteorological Research Institute (MRI-ESM1). Pap. Meteor. Geophys., 64, 1-19, doi:10.2467/mripapers.64.1	550 (offline) + 395 (online)	MRICOM3	1.0 x 0.5	100 km (105.9069498060113)	51	NPZD	Nakano, H., H. Tsujino, M. Hirabara, T. Yasuda, T. Motoi, M. Ishii, and G. Yamanaka, 2011: Uptake mechanism of anthropogenic CO2 in the Kuroshio Extension region in an ocean general circulation model. J. Oceanogr., 67, 765−783, doi:10.1007/s10872-011-0075-7	No (consistent with Nakano et al. (2011))	2 (NO3,PO4)	1	1	none	Nitrogen is cycled within the ocean model by advection, diffusion, and biogeochemical processes but neither enters nor leaves the ocean (e.g. by addition from riverine / deposition sources, or removal by burial or denitification).	Oxygen sources/sinks due to marine biochemistry are directly proportional to changes in phosphate with a constant Redfield ratio, produced during photosynthesis and consumed during remineralization.	Fixed	Single POC class with a fixed sinking speed. But sinking speed is set to zero when lower layer concentration of POC exceeds three times of the upper layer.	No sediments; detritus reaching the seafloor is eventually remineralized in the lowest model level.	None	CO2 (Wanninkhof, 1992)	No Feedback from BG to Phys.
NorESM	NorESM1-ME	Bentsen, M., Bethke, I., Debernard, J. B., Iversen, T., Kirkevåg, A., Seland, Ø., Drange, H., Roelandt, C., Seierstad, I. A., Hoose, C., and Kristjánsson, J. E.: The Norwegian Earth System Model, NorESM1-M – Part 1: Description and basic evaluation of the physical climate, Geosci. Model Dev., 6, 687–720, https://doi.org/10.5194/gmd-6-687-2013, 2013.	900 (online)	MICOM-CICE4	1.125° (at Equator)	100 km	53 (isopycnic)	HAMOCC5.1	Tjiputra, J. F., Roelandt, C., Bentsen, M., Lawrence, D. M., Lorentzen, T., Schwinger, J., Seland, Ø., and Heinze, C.: Evaluation of the carbon cycle components in the Norwegian Earth System Model (NorESM), Geosci. Model Dev., 6, 301–325, https://doi.org/10.5194/gmd-6-301-2013, 2013.	Yes (expert judgment)	4 (NO3, PO4, Fe, Si)	1	1	implicit	nitrogen fixation (relaxation towards Redfield ratio), denitrification, loss to sediments (no riverine input, no deposition)	production during photosynthesis, consuption during remineralization and nitrogen fixation; air-sea gas exchange	Fixed	Single Class Particles (POC) are exported with a constant sinking speed. Remineralized depending on ambient oxygen concentration.	12 layer sediment module	Dust (Fe, monthly climatology)	CO2, O2 (Wanninkhof, 1992)	No Feedback from BG to Phys.
												CMIP6
BCC	BCC-CSM2-MR	Wu, T., Lu, Y., Fang, Y., Xin, X., Li, L., Li, W., Jie, W., Zhang, J., Liu, Y., Zhang, L., Zhang, F., Zhang, Y., Wu, F., Li, J., Chu, M., Wang, Z., Shi, X., Liu, X., Wei, M., Huang, A., Zhang, Y., and Liu, X.: The Beijing Climate Center Climate System Model (BCC-CSM): Main Progress from CMIP5 to CMIP6, Geosci. Model Dev., 12, 1573–1600, 2019	500(online)	MOM4, SIS	0.3°-1°	100km	40	OCMIP-2	http://www.ipsl.jussieu.fr/OCMIP/phase2	No	none	none	none	none	none	none	none		none	none	CO2 (Waninkhof, 1992)	none
CCCMa	CanESM5	Swart, N. C., Cole, J. N. S., Kharin, V. V., Lazare, M., Scinocca, J. F., Gillett, N. P., Anstey, J., Arora, V., Christian, J. R., Hanna, S., Jiao, Y., Lee, W. G., Majaess, F., Saenko, O. A., Seiler, C., Seinen, C., Shao, A., Sigmond, M., Solheim, L., von Salzen, K., Yang, D., and Winter, B.: The Canadian Earth System Model version 5 (CanESM5.0.3), Geosci. Model Dev., 12, 4823–4873, https://doi.o…	> 1000	NEMO 3.4.1-LIM2	about 1° (tripolar)	100 km (127.378)	45	CMOC	Zahariev, K., J. R. Christian, and K. L. Denman (2008), Preindustrial, historical, and fertilization simulations using a global ocean carbon model with new parameterizations of iron limitation, calcification, and N2 fixation, Prog. Oceanogr., 77, 56–82.	No	N	1	1	none	N2 fixation, parameterized denitrification, global conservation of N	production during photosynthesis, consuption during remineralization and nitrogen fixation; air-sea gas exchange	fixed	Single POC class with a fixed sinking speed. 100% remineralization at sediment-water interface.	organic matter remineralized in deepest model layer, CaCO3 100% burial, reintroduced at surface	none	CO2, O2 (Waninkhof, 2014)	No Feedback from BG to Phys.
CCCMa	CanESM5-CanOE	Swart, N. C., Cole, J. N. S., Kharin, V. V., Lazare, M., Scinocca, J. F., Gillett, N. P., Anstey, J., Arora, V., Christian, J. R., Hanna, S., Jiao, Y., Lee, W. G., Majaess, F., Saenko, O. A., Seiler, C., Seinen, C., Shao, A., Sigmond, M., Solheim, L., von Salzen, K., Yang, D., and Winter, B.: The Canadian Earth System Model version 5 (CanESM5.0.3), Geosci. Model Dev., 12, 4823–4873, https://doi.o…	> 1000, +150 after reset (combined bgc and physical spinups from different years)	NEMO 3.4.1-LIM2	about 1° (tripolar)	100 km (127.378)	45	CanOE	Hayashida, H., Christian, J. R., Holdsworth, A. M., Hu, X., Monahan, A. H., Mortenson, E., Myers, P. G., Riche, O. G. J., Sou, T., and Steiner, N. S.: CSIB v1 (Canadian Sea-ice Biogeochemistry): a sea-ice biogeochemical model for the NEMO community ocean modelling framework, Geosci. Model Dev., 12, 1965–1990, https://doi.org/10.5194/gmd-12-1965-2019, 2019.	In ocean-only mode.	N, Fe	2 (diatoms, nanophyto)	2 (microzoo, mesozoo)	none	N2 fixation, denitrification, approximate global conservation of N	production during photosynthesis, consuption during remineralization and nitrogen fixation; air-sea gas exchange	Variable C/N/Fe/Chl	Two POC classes (large, small) with fixed sinking speeds. 100% remineralization at sediment-water interface.	organic matter remineralized in deepest model layer; CaCO3 100% burial when Omega_C>=1, 100% dissolution when <1; burial fraction reintroduced at surface	aeolian (monthly climatology) and sediment (fixed in time, depth-dependent) Fe	CO2, O2 (Waninkhof, 2014)	No Feedback from BG to Phys.
NCAR	CESM2	Danabasoglu, G., Lamarque, J.‐F., Bacmeister, J., Bailey, D. A., DuVivier, A. K., Edwards, J., et al. ( 2020). The Community Earth System Model Version 2 (CESM2). Journal of Advances in Modeling Earth Systems, 12, e2019MS001916. https://doi.org/10.1029/2019MS001916	1000 (online, forced)	POP2-CICE5	1.125 x 0.53 (0.27 meridional @ equator)	100 km (114.197)	60	MARBL-BEC	Moore, J. K., Doney, S. C., and Lindsay, K. ( 2004), Upper ocean ecosystem dynamics and iron cycling in a global three‐dimensional model, Global Biogeochem. Cycles, 18, GB4028, doi:10.1029/2004GB002220.	Yes (expert judgment)	5 (NH4, NO3, Fe, PO4, Si)	3 explicit (small, diatoms, diaz), 1 implicit (coccolithophores)	1 (generic zooplankton)	implicit	N2 fixation, denitrification both in the water column and in the sediment, N deposition and river input	production during photosynthesis, consuption during remineralization and nitrogen fixation; air-sea gas exchange	Fixed: C,N // Variable: Chl, Si, Fe, Si, P	Single POC class with implicit flux attenuation curve, depth-dependent remineralization length scales.	No explicit sediment model. Burial at sediment-water interface dependent on empirical parameterization and global coefficient that ensures burial matches reverine nutrient and carbon input (burial for CaCO3 depends on Omega threshold)	Rivers (C,N,P,Fe,Si,Alk); deposition (N,Fe, P, Si), sed, geotherm (Fe)	CO2 (Wanninkhof, 2014), NHx (Paulot, 2015)	Phytoplankton-light int.
CNRM-CERFACS	CNRM-ESM2-1	Séférian, R., Nabat, P., Michou, M., Saint‐Martin, D., Voldoire, A., Colin, J., et al ( 2019). Evaluation of CNRM Earth‐System model, CNRM‐ESM2‐1: role of Earth system processes in present‐day and future climate. Journal of Advances in Modeling Earth Systems, 11, 4182– 4227. https://doi.org/10.1029/2019MS001791	1500 (offline)+1100 (online)	NEMOv3.6-GELATOv6	0.3°-1°	100 km (120.774)	75	PISCESv2-gas	Aumont, O., Ethé, C., Tagliabue, A., Bopp, L., and Gehlen, M.: PISCES-v2: an ocean biogeochemical model for carbon and ecosystem studies, Geosci. Model Dev., 8, 2465–2513, https://doi.org/10.5194/gmd-8-2465-2015, 2015.; Berthet, S., Séférian, R., Bricaud, C., Chevallier, M., Voldoire, A., & Ethé, C. ( 2019). Evaluation of an online grid‐coarsening algorithm in a global eddy‐admitting ocean biogeo…	Yes (rain ratio, Phosphorus half saturation, DMSP-DMS yield, minimal S/C ratio in phytoplankton, Lateral diffusivity for tracers)	5 (NO3, NH4, PO4, Fe, Si)	2 (diatoms, nanophyto)	2 (microzoo, mesozoo)	implicit	N2 fixation, denitrification both in the water column and in the sediment, N deposition and river input	production during photosynthesis, consuption during remineralization and nitrogen fixation; air-sea gas exchange	Fixed: C,N,P // Variable: Chl, Si, Fe, S	POC for the smaller class (1–100 μm) and GOC for the larger class (100–5000 μm).	A metamodel is used to compute the fluxes of O2 and N at the interface between the interface and the sediments (Middelburg et al., 1996). Burial of BSi is a fixed fraction of the incoming flux. Burial of organic matter is computed from Dunne et al. (2007). Calcite burial is deduced from a parameterization derived from Archer (1996).	Fixed: dust (N,Fe); sed margins (Fe) // Variable: River (C,N,P,Fe)	CO2, O2, DMS, N2O (Waninkhof, 2013)	Phytoplankton-light int.
GFDL	GFDL-ESM4.1	Dunne, J. P., L. W. Horowitz, A. J. Adcroft, P. Ginoux, I. M. Held, J. G. John, J. P. Krasting, S. Malyshev, V. Naik, F. Paulot, E. Shevliakova, C. A.Stock, N. Zadeh, V. Balaji, C. Blanton, K. A. Dunne, C. Dupuis, J. Durachta, R. Dussin, P. P. G. Gauthier, S. M. Griffies, H. Guo, R. W. Hallberg, M. Harrison, J. He, W. Hurlin, C. McHugh, R. Menzel, P. C. D. Milly, S. Nikonov, D. J. Paynter, J. Plo…	400 (online) (800 for land)	MOM6, SIS2	0.5 x 0.5	50 km	75	COBALTv2	Stock, C. A. , J P. Dunne, S Fan, P Ginoux, J John, J P. Krasting, C. Laufkötter, Fabien Paulot, N Zadeh, submitted: Ocean Biogeochemistry in GFDL’s Earth System Model 4.1 and its Response to Increasing atmospheric CO2, JAMES	Yes (detailled in the reference paper)	5 (NH4, NO3, Fe, PO4, Si)	3 explicit (small, large, diaz), 1 implicit (diatoms)	3 (micro + 2 meso)	explicit (free-living)	N2 fixation, denitrification both in the water column and in the sediment, N deposition, NH3 air sea exchange, and river input	production during photosynthesis, consuption during remineralization and nitrogen fixation; air-sea gas exchange	Fixed C,N,P // Variable: Chl, Si, Fe	labile, semilabile, semirefractory, variable N:P	Sediment organic matter burial, sediment box model for calcite	Fixed river concentrations (C,N,P,Fe, Alk); deposition climatology (N,Fe), sed, geotherm, icemelt (Fe)	CO2, O2 (Wanninkhof, 1992), NHx (Paulot, 2015)	Phytoplankton-light int.
GFDL	GFDL-CM4.0	Held, I M., H Guo, A Adcroft, J P Dunne, L W Horowitz, J P Krasting, E Shevliakova, M Winton, M Zhao, M Bushuk, A T Wittenberg, B Wyman, B Xiang, R Zhang, W G Anderson, V Balaji, L J Donner, K A Dunne, J W Durachta, P P G Gauthier, P Ginoux, J-C Golaz, S M Griffies, R Hallberg, L Harris, M J Harrison, W J Hurlin, J G John, P Lin, S-J Lin, S Malyshev, R Menzel, P C D Milly, Y Ming, V Naik, D J Pay…	150	MOM6, SIS2	0.25 x 0.25	25 km	75	BLINGv2	Dunne, J. P. , I. Bociu, B. Bronselaer, H. Guo, J. G. John, J. P. Krasting, M. Winton, C. A.Stock, and N. Zadeh, submitteed; Simple Global Ocean Biogeochemistry with Light, Iron, Nutrients and Gas version 2 (BLINGv2): Model description and simulation characteristics in GFDL’s CM4.0. JAMES.	Yes (detailled in the reference paper)	PO4, Fe	0 explicit, 2 implicit	0 explicit, 2 implicit	implicit	none	production during photosynthesis, consuption during remineralization and nitrogen fixation; air-sea gas exchange	Fixed C,P, variable P:Fe	semirefractory	Sediment organic matter burial, sediment box model for calcite	Rivers (C,P,Fe, Alk); deposition (Fe), sed	CO2, O2 (Wanninkhof, 1992), NHx (Paulot, 2015)	Phytoplankton-light int.
NASA-GISS	GISSE-2-1-G-CC	Ito, G., Romanou, A., Kiang, N. Y., Faluvegi, G., Aleinov, I., Ruedy, G., Russell, G., Lerner, P., Kelley, M. and Lo, K.: Global carbon cycle and climate feedbacks in the NASA GISS ModelE2.1. Submitted to Journal of Advances in Modeling Earth Systems, in review	3000(ocean only)+ 500 offline + 500 online carbon	NOBM extention	1x1.25	100km	40	NOBM	Lerner, P., Romanou, A., Kelley, M., Romanski, J., Ruedy, R., Russell, G.: Drivers of Air-Sea CO2 Flux Seasonality and its Long-Term Changes in the NASA-GISS model CMIP6 submission. Journal of Advances in Modeling Earth Systems, in review.	Yes (detailled in the reference paper)	4(NO3,Fe,Si,NH4)	chlorophytes, diatmos, coccolithophores	1	cyanobacteria	N2 fixation, riverine input	no oxygen	Fixed	4 detrital pools	No sediments; detritus reaching the seafloor is eventually remineralized in the lowest model level.	GISSmodelE annual climatology of dust deposition(Fe), riverine delivery of NO3,Fe,Si,DOC,DIC)	CO2(Wanniknkhof, 2013)	No feedback from BG to Phys.
UKMO-NERC	UKESM1-0-LL	Sellar, A.A., Jones, C.G., Mulcahy, J., Tang, Y., Yool, A., Wiltshire, A. O'Connor, F.M., Stringer, M., Hill, R., Palmieri, J., Woodward, S., de Mora, L., Kuhlbrodt, T., Rumbold, S., Kelley, D.I., Ellis, R., Johnson, C.E., Walton, J., Abraham, N.L., Andrews, M.B., Andrews, T., Archibald, A.T., Berthou, S., Burke, E., Blockley, E., Carslaw, K., Dalvi, M., Edwards, J., Folberth, G.A., Gedney, N., G…	~5500 y (~5000 y ocean-only; > 500 y fully-coupled)	NEMO v3.6, CICE	0.3°-1°	100 km (120.718)	75	MEDUSA-2.0	Yool, A., Popova, E. E., and Anderson, T. R.: MEDUSA-2.0: an intermediate complexity biogeochemical model of the marine carbon cycle for climate change and ocean acidification studies, Geosci. Model Dev., 6, 1767–1811, https://doi.org/10.5194/gmd-6-1767-2013, 2013.	Yes (compensante known biaises in Chl for DMS and Organic aerosols emissions)	3 (N, Fe, Si)	2 (diatoms, other phytoplankton)	2 (microzoo, mesozoo)	implicit	Nitrogen in the model is cycled through model components but neither enters nor leaves the ocean (e.g. by addition from riverine / deposition sources, or removal by burial or denitification).	production during photosynthesis, consuption during remineralization and nitrogen fixation; air-sea gas exchange	Fixed: C, N, Fe in phytop; Variable: N:Si in diatoms; Variable: C:N in detritus	Explicit slow-sinking particulate organic matter (POM), plus implicit fast-sinking POM; Slow-sinking POM is available for zooplankton grazing; Fast-sinking POM is instantaneously remineralised down the full water column in accordance with a ballast submodel; material of both classes added to benthic reservoirs upon reaching the seafloor	MEDUSA has "benthic buckets" of organic and inorganic (opal and CaCO3) material that store detrital material (both slow- and fast-sinking) that has sunk to the seafloor. This material is remineralised or dissolved at fixed rates back to dissolved pools. No burial occurs.	Dust (Fe), sediments (Fe)	CO2, O2, DMS (Wanninkhof, 2014)	DMS feedback to climate
IPSL	IPSL-CM6A-LR	Boucher, O,. Servonnat, J., Albright, A. L., Aumont, O., Balkanski, Y., Bastrikov, V., Bekki, S., Bonnet, R., Bony, S., Bopp, L., Braconnot, P., Brockmann, P., Cadule, P., Caubel, A., Cheruy, F., Cozic, A., Cugnet, D., D’Andrea, F., Davini, P., de Lavergne, C., Denvil, S., Deshayes, J., Devilliers, M., Ducharne, A., Dufresne, J.-L., Dupont, E., Éthé, C., Fairhead, L., Falletti, L., Foujols, M.-A.…	500 (online)	NEMOv3.6-LIM3	0.3°-1°	100 km (120.718)	75	PISCESv2	Aumont, O., Ethé, C., Tagliabue, A., Bopp, L., and Gehlen, M.: PISCES-v2: an ocean biogeochemical model for carbon and ecosystem studies, Geosci. Model Dev., 8, 2465–2513, https://doi.org/10.5194/gmd-8-2465-2015, 2015.	No (consistent with Aumont et al. 2015)	5 (NO3, NH4, PO4, Fe, Si)	2 (diatoms, nanophyto)	2 (microzoo, mesozoo)	implicit	N2 fixation, denitrification both in the water column and in the sediment, N deposition and river input	Yes	Fixed: C,N,P // Variable: Chl, Si, Fe, S	"POC for the smaller class (1–100 μm) and GOC for the larger class (100–5000 μm).	A metamodel is used to compute the fluxes of O2 and N at the interface between the interface and the sediments (Middelburg et al., 1996). Burial of BSi is a fixed fraction of the incoming flux. Burial of organic matter is computed from Dunne et al. (2007). Calcite burial is deduced from a parameterization derived from Archer (1996).	Fixed: dust (N,Fe); sed margins (Fe); river (C,N,P,Fe)	CO2 (Waninkhof, 2013)	Phytoplankton-light int.
MIROC	MIROC-ES2L	Hajima, T., Watanabe, M., Yamamoto, A., Tatebe, H., Noguchi, M. A., Abe, M., Ohgaito, R., Ito, A., Yamazaki, D., Okajima, H., Ito, A., Takata, K., Ogochi, K., Watanabe, S., and Kawamiya, M.: Description of the MIROC-ES2L Earth system model and evaluation of its climate–biogeochemical processes and feedback, Geosci. Model Dev. Discuss., doi:10.5194/gmd-2019-275, in review, 2019.	3000 (offline) + 2800 (online)	COCO	about 1° (tripolar)	100 km (127.378)	62	OECO2	Hajima, T., Watanabe, M., Yamamoto, A., Tatebe, H., Noguchi, M. A., Abe, M., Ohgaito, R., Ito, A., Yamazaki, D., Okajima, H., Ito, A., Takata, K., Ogochi, K., Watanabe, S., and Kawamiya, M.: Description of the MIROC-ES2L Earth system model and evaluation of its climate–biogeochemical processes and feedback, Geosci. Model Dev. Discuss., doi:10.5194/gmd-2019-275, in review, 2019.	No	3 (NO3, PO4, Fe)	2 (non-diazotrophic and diazotrophic)	1	implicit	N2 fixation, denitrification in the water column, N deposition and river input, loss to sediments	Production during photosynthesis, consumption during remineralization and nitrogen fixation; air-sea gas exchange	Fixed	Single POC class with fixed sinking speeds at a depth of 200 m or less. Below that, POC are exported based on vertically varying settling rate following Martin et al., 1987.	The detritus that reaches the ocean floor is removed from the system; however, a fraction of organic material in the sediment is assumed to return to the bottom layer of the water column at a constant rate in each location following Kobayashi and Oka (2018) .	Variable River(N, P), dust deposition (Fe) // Fixed sediment (Fe), hydrothermal deposit (Fe), deposition(N)	CO2, O2, N2O, DMS (Wanninkhof, 2014)	No Feedback from BG to Phys.
MPI-M	MPI-ESM1.2	Mauritsen, T., Bader, J., Becker, T., Behrens, J., Bittner, M., Brokopf, R., et al. (2019). Developments in the MPI-M Earth System Model version 1.2 (MPI-ESM1.2) and its response to increasing CO2. Journal of Advances in Modeling Earth Systems, 11, 998–1038. https://doi.org/10.1029/2018MS001400	12000 (tuning in between)	MPI-OM	1.5° (bipolar grid)	150 km (183.431)	40	HAMOCC6	Paulsen, H., Ilyina, T., Six, K. D., & Stemmler, I. (2017). Incorporating a prognostic representation of marine nitrogen fixers into the global ocean biogeochemical model HAMOCC. Journal of Advances in Modeling Earth Systems, 9, 438–464. https://doi. org/10.1002/2016MS000737	Yes (especially for the newly implemented cyanobacteria the tuning of parameters was done towards observed distribution of nutrients, oxygen, N2 fixation, etc. Detailled in Paulsen et al. 2017 and Mauritsen et al., 2019)	4 (NO3, PO4, Fe, Si)	2 (bulk, cyano)	1	implicit	nitrogen fixation evolves with prognostic cyanobacteria growth, denitrification, deposition, loss to sediment	Remineralization consumes dissolved oxygen but oxygen dependence for aerobic and anaerobic processes are reformulated in the model. The aerobic remineralization rate decreases with decreasing dissolved oxygen concentration.	Fixed	Single Class Particles (POD) are exported based on vertically varying settling rate following Martin et al., 1987.Reformulated the oxygen dependence for aerobic and anaerobic remineralizations.	12 layer sediment module	Fe,NO3 via climatologies (Dust, N deposition), fixed: weathering, .i.e. C,NO3,PO,Fe,SiO4,Alk	N2, N2O, CO2, O2 (Wanninkhof, 2014)	No Feedback from BG to Phys.
MRI	MRI-ESM2	Yukimoto, S., Y. Adachi, M. Hosaka, T. Sakami, H. Yoshimura, M. Hirabara, T. Y. Tanaka, E. Shindo, H. Tsujino, M. Deushi, R. Mizuta, S. Yabu, A. Obata, H. Nakano, T. Koshiro, T. Ose, and A. Kitoh, 2012: A new global climate model of the Meteorological Research Institute: MRI-CGCM3 —Model description and basic performance—. J. Meteor. Soc. Japan, 90A, 23-64, doi:10.2151/jmsj.2012-A02.	~2000 (offline) + 500 (online)	MRICOM4	1.0 x (0.3-0.5)	100 km (104.7943740819211)	61	NPZD	Nakano, H., H. Tsujino, M. Hirabara, T. Yasuda, T. Motoi, M. Ishii, and G. Yamanaka, 2011: Uptake mechanism of anthropogenic CO2 in the Kuroshio Extension region in an ocean general circulation model. J. Oceanogr., 67, 765−783, doi:10.1007/s10872-011-0075-7.	No (parameters consistent with Schmittner et al. (2008;2009)) Schmittner A, Oschlies A, Matthews H, Galbraith E (2008): Future changes in climate, ocean circulation, ecosystems, and biogeo- chemical cycling simulated for a business-as-usual CO2 emission scenario until year 4000 AD. Global Biogeochem Cycles 22:GB1013. doi:10.1029/2007GB002953. Schmittner A,Oschlies A,Matthews H,Galbraith E (2009):…	2 (NO3,PO4)	1	1	none	Nitrogen is cycled within the ocean model by advection, diffusion, and biogeochemical processes but neither enters nor leaves the ocean (e.g. by addition from riverine / deposition sources, or removal by burial or denitification).	Oxygen sources/sinks due to marine biochemistry are directly proportional to changes in phosphate with a constant Redfield ratio, produced during photosynthesis and consumed during remineralization.	Fixed	Single POC class with a fixed sinking speed. But sinking speed is set to zero when lower layer concentration of POC exceeds three times of the upper layer.	No sediments; detritus reaching the seafloor is eventually remineralized in the lowest model level.	None	CO2 (Waninkhof, 2013)	No Feedback from BG to Phys.
NorESM	NorESM2-LM	Seland, Ø., Bentsen, M., Seland Graff, L., Olivié, D., Toniazzo, T., Gjermundsen, A., Debernard, J. B., Gupta, A. K., He, Y., Kirkevåg, A., Schwinger, J., Tjiputra, J., Schancke Aas, K., Bethke, I., Fan, Y., Griesfeller, J., Grini, A., Guo, C., Ilicak, M., Hafsahl Karset, I. H., Landgren, O., Liakka, J., Onsum Moseid, K., Nummelin, A., Spensberger, C., Tang, H., Zhang, Z., Heinze, C., Iverson, T.…	1600 (online; including tuning)	BLOM-CICE5	about 1° (tripolar)	100 km	53 (isopycnic)	iHAMOCC	Tjiputra, J. F., Schwinger, J., Bentsen, M., Morée, A. L., Gao, S., Bethke, I., Heinze, C., Goris, N., Gupta, A., He, Y., Olivié, D., Seland, Ø., and Schulz, M.: Ocean biogeochemistry in the Norwegian Earth System Model version 2 (NorESM2), Geosci. Model Dev. Discuss., https://doi.org/10.5194/gmd-2019-347, in review, 2020.	Yes (detailled in the reference paper)	4 (NO3, PO4, Fe, Si)	1	1	implicit	nitrogen fixation (temperature dependent), denitrification, riverine input, deposition, loss to sediments	production during photosynthesis, consuption during remineralization and nitrogen fixation; air-sea gas exchange	Fixed	Single Class POC with sinking velocity that increases linearly with depth	12 layer sediment module	Dust (Fe, monthly climatology), N-deposition (monthly climatology), and riverine input (NO3, PO4, Si, DIC, ALK, Fe, DOC, POC, monthly climatology)	CO2, O2, N2O, DMS (Wanninkhof, 2014)	DMS feedback to climate
